# Supplementary material for: Human milk microbial species are associated with infant head-circumference during early and late lactation in Guatemalan mother-infant dyads
Source: Front Microbiol. 2022 Nov 16;13:908845. doi: 10.3389/fmicb.2022.908845 (PMC9709448; doi:10.3389/fmicb.2022.908845)
Supplement: Supplementary File 2 — Six alpha-diversity metrices used to measure human milk microbiome communities, only Chao1 index revealed significant differences in microbial community richness between HCAZ ≥ −1 SD and HCAZ < −1 SD in late lactation (p = 0.045). [file Table_2.XLSX]

## Sheet: Sheet
alpha-diversity measures	richness estimate in Normal_Late	richness estimate in Small_Late	p.value
Observed	118.5	134.632	0.134876
Chao1	150.935	179.833	0.0455669
se.chao1	18.1604	24.4217	0.169186
Shannon	2.66635	3.00553	0.110764
Simpson	0.829305	0.879029	0.21436
InvSimpson	8.48484	13.1392	0.129815
